# Supplementary material for: Decoding Microbiota in Genitourinary Oncology: Biological Mechanisms and Clinical Implications—A Narrative Review
Source: Cancers (Basel). 2026 Feb 3;18(3):497. doi: 10.3390/cancers18030497 (PMC12897120; doi:10.3390/cancers18030497)
Supplement: Supplementary file 1 [file cancers-18-00497-s001.zip]

Archive with 1 entries (1 files):
- cancers-4118340-supplementary.pdf
